# Supplementary material for: Enhancing DNT Detection by a Bacterial Bioreporter: Directed Evolution of the Transcriptional Activator YhaJ
Source: Front Bioeng Biotechnol. 2022 Feb 14;10:821835. doi: 10.3389/fbioe.2022.821835 (PMC8882911; doi:10.3389/fbioe.2022.821835)
Supplement: Supplementary file 1 [file DataSheet4.FASTA]

>yhaJ_native
ACCATCCGTAGTCTGCTTGTCCACACTGCCTGGCAGTTCGGGTAGTAATCATAATTCTTGACCTCTCTTTACTTCCTTTT
ATGGTAAGGGGCTGGACGCTACATTGTTAGCCAGATATTCTGCCCGGTATGTTCAAATTTCCTGAATGAGAACGAAatgG
CCAAAGAAAGGGCATTAACGCTGGAAGCACTACGGGTTATGGATGCGATCGATCGCCGGGGCAGTTTTGCGGCGGCGGCG
GATGAGCTGGGACGCGTGCCTTCCGCACTTAGCTACACCATGCAAAAACTGGAAGAAGAGCTGGATGTGGTGCTGTTTGA
CCGCTCGGGCCATCGTACCAAATTCACCAATGTCGGGAGGATGTTGTTGGAGCGAGGGCGCGTTTTGCTGGAAGCCGCAG
ATAAACTGACTACTGATGCGGAAGCTCTCGCGCGCGGTTGGGAAACGCATCTCACCATTGTGACCGAAGCGCTGGTACCG
ACACCTGCCTTTTTCCCGTTAATCGACAAACTGGCGGCAAAAGCCAATACCCAACTGGCAATCATCACAGAAGTGCTGGC
GGGGGCGTGGGAACGGCTGGAGCAGGGGCGGGCGGATATTGTTATCGCGCCGGATATGCATTTTCGTTCCTCGTCGGAGA
TCAACTCGCGCAAGCTCTATACGTTAATGAACGTCTACGTTGCCGCGCCTGATCACCCGATTCATCAGGAGCCGGAACCG
TTATCTGAAGTGACGCGTGTGAAATATCGTGGAATTGCGGTGGCGGATACCGCTCGTGAGCGCCCGGTGTTGACCGTACA
GCTGCTGGACAAACAGCCGCGCTTAACGGTGAGCACGATTGAAGATAAACGTCAGGCATTACTGGCGGGGCTTGGCGTGG
CGACGATGCCGTATCCTATGGTCGAAAAAGATATTGCGGAAGGGCGGTTGCGTGTCGTCAGCCCGGAATCGACCAGCGAG
ATCGATATTATTATGGCCTGGCGTCGTGACAGTATGGGGGAAGCGAAATCCTGGTGTCTGCGGGAAATTCCCAAACTTTT
TAACGGAAAAtaa

>G2
ACCATCCGTAGTCTGCTTGTCCACACTGCCTGGCAGTTCGGGTAGTAATCATAATTCTTGACCTCTCTTTACTTCCTTTT
ATGGTAAGGGGCTGGACGCTACATTGTTAGCCAGATATTCTGCCCGGTATGTTCAAATTTCCTGAATGAGAACGAAATGG
CCAAAGAAAGGGCATTAACGCTGGAAGCACTACGGGTTATGGATGCGATCGATCGCCGGGGCAGTTTTGCGGCGGCGGCG
GATGAGATGGGACGCGTGCCTTCCGCACTTAGCTACACCATGCAAAAACTGGAAGAAGAGCTGGATGTGGTGCTGTTTGA
CCGCTCGGGCCATCGTACCAAATTCACCAATGTCGGGAGGATGTTGTTGGAGCGAGGGCGCGTTTTGCTGGAAGCCGCAG
ATAAACTGACTACTGATGCGGAAGCTCTCGCGCGCGGTTGGGAAACGCATCTCACCATTGTGACCGAAGCGCTGGTACCG
ACACCTGCCTTTTTCCCGTTAATCGACAAACTGGCGGCAAAAGCCAATACCCAACTGGCAATCATCACAGAAGTGCTGGC
GGGGGCGTGGGAACGGCTGGAGCAGGGGCGGGCGGATATTGTTATCGCGCCGGATACGCATTTTCGTTCCTCGTCGGAGA
TCAACTCGCGCAAGCTCTATACGTTAATGAACGTCTACGTTGCCGCGCCTGATCACCCGATTCATCAGGAGCCGGAACCG
TTATCTGAAGTGACGCGTGTGAAATATCGTGGAATTGCGGTGGCGGATACCGCTCGTGAGCGCCCGGTGTTGACCGTACA
GCTGCTGGACAAACAGCCGCGCTTAACGGTGAGCACGATTGAAGATAAACGTCAGGCATTACTGGCGGGGCTTGGCGTGG
CGACGATGCCGTATCCTATGGTCGAAAAAGATATTGCGGAAGGGCGGTTGCGTGTCGTCAGCCCGGAATCGACCAGCGAG
ATCGATATTATTATGGTCTGGCGTCGTGACAGTATGGGGGAAGCGAAATCCTGGTGTCTGCGGGAAATTCCCAAACTTTT
TAACGGAAAATAA

>G3a
ACCATCCGTAGTCTGCTTGTCCACACTGCCTGGCAGTTCGGGTAGTAATAATAATTCTTGACCTCTCTTTACTTCCTTTT
ATGGTAAGGGGCTGGACGCTACATTGTTAGCCAGATATTCTGCCCGGTATGTTCAGATTTCCTGAATGAGAACGAAATGG
CCAAAGAAAGGGCATTAACGCTGGAAGCACTACGGGTTATGGATGCGATTGATCGCCGGGGCAGTTTTGCGGCGGCGGCG
GATGAGATGGGACGCGTGCCTTCCGCACTTAGCTACACCATGCAAAAACTGGAAGAAGAGCTGGATGTGGTGCTGTTTGA
CCGCTCGGGCCATCGTACCAAATTCACCAATGTCGGGAGGATGTTGTTGGAGCGAGGGCGCGTTTTGCTGGAAGCCGCAG
ATAAACTGACTACTGTTGCGGAAGCTCTCGCGCGCGGTTGGGAAACGCATCTCACCATTGTGACCGAAGCGCTGGTACCG
ACACCTGCCTTTTTCCCGTTAATCGACAAACTGGCGGCAAAAGCCAATACCCAACTGGCAATCATCACAGAAGTGCTGGC
GGGGGCGTGGGAACGGCTGGAGCAGGGGCGGGCGGATATTGTTATCGCGCCGGATACGCATTTTCGTTCCTCGTCGGAGT
TCAACTCGCGCAAGCTCTATACGTTAATGAACGTCTACGTTGCCGCGCCTGATCACCCGATTCATCAGGAGCCGGAACCG
TTATCTGAAGTGACGCGTGTGAAATATCGTGGAATAGCGGTGGCGGATACCGCTCGTGAGCGCCCGGTGTTGACCGTACA
GCTGCTGGACAAACAGCCGCGCTTAACGGTGAGCACGATTGAAGATAAACGTCGGGCATTACTGGCGGGGCTTGGCGTGG
CGACGATGCCGTATCCTATGGTCGAAAAAGATATTGCAGAAGGGCGGTTGCGTGTCGTCAGCCCGGAATCGACCAGCGAG
ATCGATATTATTATGGTCTGGCGTCGTGACAGTATGGGGGAAGCGAAATCCTGGTGTCTGCGGGAAATTCCCAAACTTTT
TAACGGAAAATAA

>G3b
ACCATCCGTATTCTGCTTGTCCACACTGCCTGGCAGTTCGGGTAGTAATCGTAATTCTTGACCTCTCTTTACTTCCTTTT
ATGGTAAGGGGCTGGACGCTACATTGTTAGCCAGATATTCTGCCCGGTATGTACAAATTTCCTGAATGAGAACGAAATGG
CCAAAGAAAGGGCATTAACGCTGGAAGCACTACGGGTTATGGATGCGATCGATCGCCGGGGCAGTTTTGCGGCGGCGGCG
GATGAGATGGGACGCGTGCCTTCCGCACTTAGCTACACCATGCAAAAACTGGAAGAAGAGCTGGATGTGGTGCTGTTTGA
CCGCTCGGGCCATCGTACCAAATTCACCAATGTCGGGAGGATGTTGTTGGAGCGAGGGCGCGTTTTGCTGGAAGCCGCAG
ATAAACTGACTACTGATGCGGAAGCTCTCGCGCGCGGTTGGGAAACGCATCTCACCATTGTGACCGAAGCGCTGGTACCG
ACACCTGCCTTTTTCCCGTTAATCGACAAACTGGCGGCAAAAGCCAATACCCAACTGGCAATCATCACAGAAGTGCTGGC
GGGGGCGTGGGAACGGCTGGAGCAGGGGCGGGCGGATATTGTTATCGCGCCGGATACGCATTTTCGTTCCTCGTCGGAGA
TCAACTCGCGCAAGCTCTATACGTTAATGAACGTCTACGTTGCCGCGCCTGATCACCCGATTCATCAGGAGCCGGAACCG
TTATCTGAAGTGACGCGTGTGAAATATCGTGGAATTGCGGTGGCGGATACCGCTCGTGAGCGCCCGGTGTTGACCGTACA
GCTGCTGGACAAACAGCCGCGCTTAACGGTGAGCACGATTGAAGATAAACGTCAGGCATTACTGGCGGGGCTTGGCGTGG
CGACGATGCCGTATCCTATGGTCGAAAAAGATATTGCGGAAGGGCGGTTGCGTGTCGTCAGCCCGGAATCGACCAGCGAG
ATCGATATTATTATGGTCTGGCGTCGTGACAGTATGGGGGAAGCGAAATCCTGGTGTCTGCGGGAAATTCCCAAACTTTT
TAACGGAAAATAA
