# Supplementary material for: Enhancing DNT Detection by a Bacterial Bioreporter: Directed Evolution of the Transcriptional Activator YhaJ
Source: Front Bioeng Biotechnol. 2022 Feb 14;10:821835. doi: 10.3389/fbioe.2022.821835 (PMC8882911; doi:10.3389/fbioe.2022.821835)
Supplement: Supplementary file 2 [file DataSheet3.FASTA]

>pBR-C55-luxPleio  (10,582 bp)
TCGCGCGTTTCGGTGATGACGGTGAAAACCTCTGACACATGCAGCTCCCGGAGACGGTCACAGCTTGTCTGTAAGCGGAT
GCCGGGAGCAGACAAGCCCGTCAGGGCGCGTCAGCGGGTGTTGGCGGGTGTCGGGGCTGGCTTAACTATGCGGCATCAGA
GCAGATTGTACTGAGAGTGCACCATATGCGGTGTGAAATACCGCACAGATGCGTAAGGAGAAAATACCGCATCAGGCGCC
ATTCGCCATTCAGGCTGCGCAACTGTTGGGAAGGGCGATCGGTGCGGGCCTCTTCGCTATTACGCCAGCTGGCGAAAGGG
GGATGTGCTGCAAGGCGATTAAGTTGGGTAACGCCAGGGTTTTCCCAGTCACGACGTTGTAAAACGACGGCCAGTGAATT
GTAATACGACTCACTATAGGGCGAATTCaatatccctataaatagaactatctattgggtactaattatcagtacccaga
ataagtaggtcgaaaaattaataacggttttatttagagttaaataatgattttaattacgtatagctaaatgcatcaga
atacatttttcctatattcgcctttttctgtgagatcagaatatctttcgcagtccggctcataccaaatggcccgcaga
catagatatcaaagtcagataaatctgaaaaatcttcaataaccgcgtcaataacattaccaatttttccctgccagtca
gtatttaaattctctaccacaggaatataatttatatttctgtattgtgcggcgagtgtttttagttgttgatcagcata
gagtaaattacagttatttactccccaataaagatagataggctgagataactgtttactaatacaacaacttaaaatgc
tattgatatatgataaacctgtccctcctgctataagtagtaaaggtgattggctttcatctctcagccatgcatcaccg
tgtggtgcatcgattgtaaattctttttgataaataaatgcattaataaagtgcgaaatagcttcaatggcggattcttt
taccgaacctcctacatgtaattcaaggagctcattacaagttgggcagttagcaatagaaaacggcaaattttttccat
tgagatacacaattacatattgacccgctttaaaatcaaagcatttgtcaggcttaataaacactttgtaaatatggctg
tcagatgcttcgacttttttaaccttgcaattaaaaatcatgattaagccctgcttttatttcaggctcgtggccattga
gagtgaacatcctttttgttctcgcgtatttaaacgacgaacaatttcaaccgttgttccttggaatggatctggttctt
ttagatggcgaacaataccaatatcgtcggtaacaataaatgtcgggtagctggtagatgaggcatccatataactcatc
aagccctcttggccatcttctacgggcgttaaagtgacaggatcaagcgcacgagcatatacccacggtggtacatgttt
acgctgtaggctgtcttcaaagaaacaagtgtttagctctacttggttaaagatatctcgaatttgactttcatggaaaa
ggctaaaagtctccatcaatagttgattgaaatcttgtcggtttagcgcttctttttgtttggttttccatcccccacct
gtaatgataaacatatgtgcaccagcattaaattcgatattatgctctttcatgtagtggcataacaaataaataaaata
cggagggccaattaaacaaattccttttcctttacgctgaattgcttttaacgctaagatggtttgttcaaaatcgattt
catcgttttcaacggtaaatgttgttgggtaaagtaattgaactaagctcattacatatttaaaccaaacatttgacgca
ctgaaacgatctggccccatattcactagttctaattgatgctcgtgaaattcacccaagtatttcatgccgtaattaac
agaacctagcaagcgttcaatactctgccgatctcgagctatatgacttttgactccctttgtaccactactagtaaacc
aattttcaatatttgattcatcagcagtatgtaatcttgagtacttgaacattgaagtaggaaaaacaggaatatcgtca
atggactgtatattctcatctacgccttgtatattacaatagtacttataatctttattatgattgtaatgataatggaa
agactccaaaataagttctttctgtattttttcttgatcttcaaatagtaacgttagcggtgatgatgtaaaaataatat
catctatttctgtactcaccttaatttcagttgcatctatatttaataatgttgacatgttaacccttatttaatttata
aatggcagtgtaaggatctgcactgccattaattaatggcaattatttactgacttaatcaaatgaaacgttatctgtat
aaatagtttatataaatggtagtaagacttagatatatcgaaaatatctatccgtaattaaattatttaataaggttatc
tttgattttttgattaaacatatttataagcttggtaacatcgtctttatttttcattgattcaaaagagagtaataaat
tttttgaacctgtaacttttactgcgtgcattgttgagtcgtagtactcatccactttgccgacagcatgctgctcaata
agctcttctactcttagctcaatgttggggtcagtagggtaggcttcactcacataactttgtatatactcccttacttc
atctcgagcaatacgacgattttcattgatattaacgagcagtgggaattggtggtcaatatttgatacatcaatattat
tctctttagcaacagcgagataacgctgatagtatttttctttttctgctaggctgtcactccagcggtaagtgagtggc
aatccttttcttgctgcccattcaaccacgcccatgcttgaagctaaaatatattgttttacttcgctaatacaatgcgg
gttaacagaaatacgtgggaagttaaagaagtcatcatctgcctgacaatagtttgtcgtcagcgcttcatttaaaattt
cgtaacatgcttcgaattgttgctgttgagagctacgttttctcttaaagaaatccatttcgaagtcattgacacagtca
cttaagcctaaaacgaaacgaccgtaagacatttgatcaagtaagcccgtttgttctccgatacgtacaggatgatgggt
ggtaatcacttgatttaaagaaccaatttctatacgtttagtcaaaccaagtaagaagctaatcgctgtcaaaggttctc
cgataatgccgtttttagaaaaatgatgctcgctgacgagcactcttttaaagtggtaatcatctttatccactaatgcg
acagtatctaccatgttgtctaaaaccatttctgaagtcataccttcaggctggaaatttaggaaaaataacccgaaatt
catattttattccttatgccttgatattgaatagtttaaaaagaacagcttactgaggatcttttaagtgtggcgctact
ttttccataaatagctccatggattcacgaatttcttgttcagaaccattcgcttcaaatccaacagtaatatgcttaat
tccagtggcatcaatattactttgaatgatctcaatgcatcgttctggcgtgccgacagggtttaattcgttactgtaat
caagtcggcgacgaggatcagccaaccccttcattacccactcacgccactgagctttgaggtaatcgtagccacgagtt
tggttactgtcgttgaagatgttggttgcatttttgtaagagtcgtaccaattttctaggaaattacggcatacgctgtc
tgctttttcaccgtcttcatttacagagcaaatgaaagttaggatatgttcaatgttgttaatgtcatgaccatgctctg
ccgcaacttcattgtacaattccatttgtgagactttctcactgaccggaataatccaacttaacaccattggtaaacca
cgttcagctaaataagtgatggtctcggatgattcggctgtcatgcaggtgggttgttttttgctgtaagcttctggata
aacattgacatctgggaactctactacttcaccgtcagtatgtagcacacctgtttttgatgcatccaagatcatagagt
agaaattttctgcggtcttacgagaatcttcctgtgatgtaccaaaaacacgaaaatctttatggtagagtccgcgaaca
gtaccgtagttaaagcgccctttagacagttgatctaaaacgagaagactttctacatgtcgtgctgggtgctctgtcgg
taacactatccccatggtaccgacttggatccttttggttcgaccaagaatattggcacaggcaatataaaggttacctg
taataccaaactcagtgaaatggtgttcaagtgtatagaaaccatcaaagttgagctcttctgatgcaacgcctaaacga
ataaagcgctccattacctcttgatgtgattcacctggtggttggtatgagaaacagatattactaattttcattatttc
ttccttttggctgtacttaggtaagtactatttagacactagccaatacgcgatcagctaatctattaataatttcattt
tcgattttatttttgaggcgccgttcatttaccgtaataactgttaggtcttcaaaatttggttcaataatttcatcaac
aagctctactaattgacgatctaagctcacagcagctttcgtcattgattgatagaagttacgaagcaccactaggtttt
cgcccaaatcatgagatgagccaacgagtgagtaaattttctttttgtcagatttaacgttactgactaaatgttttact
tcatgttggcaaacccaatcatcgccatctgaagtgaaagcaataaatggaatatctagttcacaaattttatttattgt
cgaatctaatgagtcccaattattttcaaaacaatctgtcacaaagacttttgaacctagattgtgtccttcaaaaatta
aatcttcaggaatagtatttacttccatttgtagataatcatatttcagtgctttttctagcgtacttcttaaattgaca
acaccgacggcggtaattaaaaatgacaaatcaatttctgctgccacttcataagcaattcgagcagaaagactcgaagc
aataagacctatattgttaatatttcgttcttttagccaatcaataacagttagcaaactgtgtttacctactgacatcg
agaactgtttgatctctccgctactaagaccgacatgatttaacgaatcataacgaataacacgaaaaccattatttgct
aaatattcggcaagaccagcaaaatgatccatgcgtcgagcaaagcctgaggcgataacgatggtattattacgcttggt
ttctttatttttcggcttggtttcccatactcgaatataacggttatcaccaatatcaattacgtgatcaataggtaatg
aatgttgtgtattttccatgatatatctctttctacggtacaaatacgaggaacttatcttcctcaagataacgagtctg
ttcgattttcaccgagacatctttagtggtatatgttgacggcctttcatgtgatatatagttaacaagccgttgaaggg
gacgcatcccatcatgggcgccacctactcgaaatatattattcattccggcttctataattcgttctgcaccatgttct
gctaatatatctctatatttgaaagacgactcccacggcgctattgcgacggtttgcgttaccgccttatgcacgaatgg
aatgacttctgaaatgtcatttacttgatgaatataagccgagcgtgataacggctgattaccaaatgatcccgcaggtg
attgcgttaataaccaagattggctttcacctttttgaactttatatttggcaaacaaacattctctttccgttaaagaa
aaagctgctttttcatcaaaattccgctcacctttaggcaatatgtctttatatttatttaattgctgagctaattcatc
aaaaaatatgtctatgctatcgccaatataataaatatcttgggtggagaaacatgcttgctgatcgtaaaaacagatat
catgtgctacaccgatagcagcagccttaatatctgttgggttgtcaacaatggatatactctttttgggaccaaatttt
agaatatctgcgtgtgatggtgcatgttctgtagcccatttaattgcatcatcaccaccccatgcaataaccacatcagc
acagctcattatttgttttggaatagcaagatcctcgctatgtgaccaatacataactgagattgaacgtgtgatcgggt
gttctgcatctacatcgataaaactattaactagcgcagtagctgtaaaaggatcagctgatgacgtttttatgatgcac
tcgtttttggtcaaaatcgcacgaagaatagaagtcacaccagatagtggtacgttaccagctaataggtgtacagattt
tccttttgggagcgctttgacataacattcaccttgggggatccactcatcaataatatgccgtgagctaagatcattct
caacaatatcgtacaacgcacttttgctacacagaatcattgagatccagttagcttcaagttttgccatctcttgtgag
taaccgaggaacttaataagatctcgaatataagtgagtcgtcggctgtaagtttcgctcttccatttttgtcccactgt
atataagaaattaactatctgatttatagtcaatttgttttctatatttagtgattgaatagcttcaacatcactttggg
tgatgatagggatattcactttattattgttgagcgttagttcacgcatgccatatccagacgtgttttgaactacaccc
ccaataatcattgggatcttcttaatcatATTTGCCCCTCCTGAGCTCGCCACTCAGGCTGCTGATTGTTTTTTTGTGCA
AAGGCGCGGTATTGGCGTCGTTGTTGTCGATGGAGAAAATCATAAATGTGGTGAATGTTGATTGTTAGCAAGGAAAATTG
ACAAAGATCTCCAAAAAATTTGAGGGATAAGGCCGGAATGGCTCCGGCCAGAGGGAAGCTAACCGCGGAGCTGTTGCTGC
TTGAGAGTCGTTTCGACCAGATGCCAGGCGCTCCATACGCCAAAACCGGGTACCCGGGGATCCCGATCCCCAATTCCTGG
CAGTTTATGGCGGGCGTCCTGCCCGCCACCCTCCGGGCCGTTGCTTCGCAACGTTCAAATCCGCTCCCGGCGGATTTGTC
CTACTCAGGAGAGCGTTCACCGACAAACAACAGATAAAACGAAAGGCCCAGTCTTTCGACTGAGCCTTTCGTTTTATTTG
ATGCCTGTCGGATCCCGATCCCCAATTCCTGGCAGTTTATGGCGGGCGTCCTGCCCGCCACCCTCCGGGCCGTTGCTTCG
CAACGTTCAAATCCGCTCCCGGCGGATTTGTCCTACTCAGGAGAGCGTTCACCGACAAACAACAGATAAAACGAAAGGCC
CAGTCTTTCGACTGAGCCTTTCGTTTTATTTGATGCCTGTCGACTCAAGTAATTACTTACTGGTTAGCAGAATGAATCAC
CGATACGCGAGCGAACGTGAAGCGACTGCTGCTGCAAAACGTCTGCGACCTGAGCAACAACATGAATGGTCTTCGGTTTC
CGTGTTTCGTAAAGTCTGGAAACGCGGAAGTCAGCGCCCTGCACCATTATGTTCCGGATCTGCATCGCAGGATGCTGCTG
GCTACCCTGTGGAACACCTACATCTGTATTAACGAAGCGCTGGCATTGACCCTGAGTGATTTTTCTCTGGTCCCGCCGCA
TCCATACCGCCAGTTGTTTACCCTCACAACGTTCCAGTAACCGGGCATGTTCATCATCAGTAACCCGTATCGTGAGCATC
CTCTCTCGTTTCATCGGTATCATTACCCCCATGAACAGAAATCCCCCTTACACGGAGGCATCAGTGACCAAACAGGAAAA
AACCGCCCTTAACATGGCCCGCTTTATCAGAAGCCAGACATTAACGCTTCTGGAGAAACTCAACGAGCTGGACGCGGATG
AACAGGCAGACATCTGTGAATCGCTTCACGACCACGCTGATGAGCTTTACCGCAGCTGCCTCGCGCGTTTCGGTGATGAC
GGTGAAAACCTCTGACACATGCAGCTCCCGGAGACGGTCACAGCTTGTCTGTAAGCGGATGCCGGGAGCAGACAAGCCCG
TCAGGGCGCGTCAGCGGGTGTTGGCGGGTGTCGGGGCGCAGCCATGACCCAGTCACGTAGCGATAGCGGAGTGTATACTG
GCTTAACTATGCGGCATCAGAGCAGATTGTACTGAGAGTGCACCATATGCGGTGTGAAATACCGCACAGATGCGTAAGGA
GAAAATACCGCATCAGGCGCTCTTCCGCTTCCTCGCTCACTGACTCGCTGCGCTCGGTCGTTCGGCTGCGGCGAGCGGTA
TCAGCTCACTCAAAGGCGGTAATACGGTTATCCACAGAATCAGGGGATAACGCAGGAAAGAACATGTGAGCAAAAGGCCA
GCAAAAGGCCAGGAACCGTAAAAAGGCCGCGTTGCTGGCGTTTTTCCATAGGCTCCGCCCCCCTGACGAGCATCACAAAA
ATCGACGCTCAAGTCAGAGGTGGCGAAACCCGACAGGACTATAAAGATACCAGGCGTTTCCCCCTGGAAGCTCCCTCGTG
CGCTCTCCTGTTCCGACCCTGCCGCTTACCGGATACCTGTCCGCCTTTCTCCCTTCGGGAAGCGTGGCGCTTTCTCATAG
CTCACGCTGTAGGTATCTCAGTTCGGTGTAGGTCGTTCGCTCCAAGCTGGGCTGTGTGCACGAACCCCCCGTTCAGCCCG
ACCGCTGCGCCTTATCCGGTAACTATCGTCTTGAGTCCAACCCGGTAAGACACGACTTATCGCCACTGGCAGCAGCCACT
GGTAACAGGATTAGCAGAGCGAGGTATGTAGGCGGTGCTACAGAGTTCTTGAAGTGGTGGCCTAACTACGGCTACACTAG
AAGGACAGTATTTGGTATCTGCGCTCTGCTGAAGCCAGTTACCTTCGGAAAAAGAGTTGGTAGCTCTTGATCCGGCAAAC
AAACCACCGCTGGTAGCGGTGGTTTTTTTGTTTGCAAGCAGCAGATTACGCGCAGAAAAAAAGGATCTCAAGAAGATCCT
TTGATCTTTTCTACGGGGTCTGACGCTCAGTGGAACGAAAACTCACGTTAAGGGATTTTGGTCATGAGATTATCAAAAAG
GATCTTCACCTAGATCCTTTTAAATTAAAAATGAAGTTTTAAATCAATCTAAAGTATATATGAGTAAACTTGGTCTGACA
GTTACCAATGCTTAATCAGTGAGGCACCTATCTCAGCGATCTGTCTATTTCGTTCATCCATAGTTGCCTGACTCCCCGTC
GTGTAGATAACTACGATACGGGAGGGCTTACCATCTGGCCCCAGTGCTGCAATGATACCGCGAGACCCACGCTCACCGGC
TCCAGATTTATCAGCAATAAACCAGCCAGCCGGAAGGGCCGAGCGCAGAAGTGGTCCTGCAACTTTATCCGCCTCCATCC
AGTCTATTAATTGTTGCCGGGAAGCTAGAGTAAGTAGTTCGCCAGTTAATAGTTTGCGCAACGTTGTTGCCATTGCTGCA
GGCATCGTGGTGTCACGCTCGTCGTTTGGTATGGCTTCATTCAGCTCCGGTTCCCAACGATCAAGGCGAGTTACATGATC
CCCCATGTTGTGCAAAAAAGCGGTTAGCTCCTTCGGTCCTCCGATCGTTGTCAGAAGTAAGTTGGCCGCAGTGTTATCAC
TCATGGTTATGGCAGCACTGCATAATTCTCTTACTGTCATGCCATCCGTAAGATGCTTTTCTGTGACTGGTGAGTACTCA
ACCAAGTCATTCTGAGAATAGTGTATGCGGCGACCGAGTTGCTCTTGCCCGGCGTCAACACGGGATAATACCGCGCCACA
TAGCAGAACTTTAAAAGTGCTCATCATTGGAAAACGTTCTTCGGGGCGAAAACTCTCAAGGATCTTACCGCTGTTGAGAT
CCAGTTCGATGTAACCCACTCGTGCACCCAACTGATCTTCAGCATCTTTTACTTTCACCAGCGTTTCTGGGTGAGCAAAA
ACAGGAAGGCAAAATGCCGCAAAAAAGGGAATAAGGGCGACACGGAAATGTTGAATACTCATACTCTTCCTTTTTCAATA
TTATTGAAGCATTTATCAGGGTTATTGTCTCATGAGCGGATACATATTTGAATGTATTTAGAAAAATAAACAAATAGGGG
TTCCGCGCACATTTCCCCGAAAAGTGCCACCTGACGTCTAAGAAACCATTATTATCATGACATTAACCTATAAAAATAGG
CGTATCACGAGGCCCTTTCGTC
