# Supplementary material for: Enhancing DNT Detection by a Bacterial Bioreporter: Directed Evolution of the Transcriptional Activator YhaJ
Source: Front Bioeng Biotechnol. 2022 Feb 14;10:821835. doi: 10.3389/fbioe.2022.821835 (PMC8882911; doi:10.3389/fbioe.2022.821835)
Supplement: Supplementary file 5 [file DataSheet1.FASTA]

>pBR-C55-Pleio-G3(BS_pDNT_01a)  (11,766 bp)
TCGCGCGTTTCGGTGATGACGGTGAAAACCTCTGACACATGCAGCTCCCGGAGACGGTCACAGCTTGTCTGTAAGCGGAT
GCCGGGAGCAGACAAGCCCGTCAGGGCGCGTCAGCGGGTGTTGGCGGGTGTCGGGGCTGGCTTAACTATGCGGCATCAGA
GCAGATTGTACTGAGAGTGCACCATATGCGGTGTGAAATACCGCACAGATGCGTAAGGAGAAAATACCGCATCAGGCGCC
ATTCGCCATTCAGGCTGCGCAACTGTTGGGAAGGGCGATCGGTGCGGGCCTCTTCGCTATTACGCCAGCTGGCGAAAGGG
GGATGTGCTGCAAGGCGATTAAGTTGGGTAACGCCAGGGTTTTCCCAGTCACGACGTTGTAAAACGACGGCCAGTGAATT
GTAATACGACTCACTATAGGGCGAATTCaatatccctataaatagaactatctattgggtactaattatcagtacccaga
ataagtaggtcgaaaaattaataacggttttatttagagttaaataatgattttaattacgtatagctaaatgcatcaga
atacatttttcctatattcgcctttttctgtgagatcagaatatctttcgcagtccggctcataccaaatggcccgcaga
catagatatcaaagtcagataaatctgaaaaatcttcaataaccgcgtcaataacattaccaatttttccctgccagtca
gtatttaaattctctaccacaggaatataatttatatttctgtattgtgcggcgagtgtttttagttgttgatcagcata
gagtaaattacagttatttactccccaataaagatagataggctgagataactgtttactaatacaacaacttaaaatgc
tattgatatatgataaacctgtccctcctgctataagtagtaaaggtgattggctttcatctctcagccatgcatcaccg
tgtggtgcatcgattgtaaattctttttgataaataaatgcattaataaagtgcgaaatagcttcaatggcggattcttt
taccgaacctcctacatgtaattcaaggagctcattacaagttgggcagttagcaatagaaaacggcaaattttttccat
tgagatacacaattacatattgacccgctttaaaatcaaagcatttgtcaggcttaataaacactttgtaaatatggctg
tcagatgcttcgacttttttaaccttgcaattaaaaatcatgattaagccctgcttttatttcaggctcgtggccattga
gagtgaacatcctttttgttctcgcgtatttaaacgacgaacaatttcaaccgttgttccttggaatggatctggttctt
ttagatggcgaacaataccaatatcgtcggtaacaataaatgtcgggtagctggtagatgaggcatccatataactcatc
aagccctcttggccatcttctacgggcgttaaagtgacaggatcaagcgcacgagcatatacccacggtggtacatgttt
acgctgtaggctgtcttcaaagaaacaagtgtttagctctacttggttaaagatatctcgaatttgactttcatggaaaa
ggctaaaagtctccatcaatagttgattgaaatcttgtcggtttagcgcttctttttgtttggttttccatcccccacct
gtaatgataaacatatgtgcaccagcattaaattcgatattatgctctttcatgtagtggcataacaaataaataaaata
cggagggccaattaaacaaattccttttcctttacgctgaattgcttttaacgctaagatggtttgttcaaaatcgattt
catcgttttcaacggtaaatgttgttgggtaaagtaattgaactaagctcattacatatttaaaccaaacatttgacgca
ctgaaacgatctggccccatattcactagttctaattgatgctcgtgaaattcacccaagtatttcatgccgtaattaac
agaacctagcaagcgttcaatactctgccgatctcgagctatatgacttttgactccctttgtaccactactagtaaacc
aattttcaatatttgattcatcagcagtatgtaatcttgagtacttgaacattgaagtaggaaaaacaggaatatcgtca
atggactgtatattctcatctacgccttgtatattacaatagtacttataatctttattatgattgtaatgataatggaa
agactccaaaataagttctttctgtattttttcttgatcttcaaatagtaacgttagcggtgatgatgtaaaaataatat
catctatttctgtactcaccttaatttcagttgcatctatatttaataatgttgacatgttaacccttatttaatttata
aatggcagtgtaaggatctgcactgccattaattaatggcaattatttactgacttaatcaaatgaaacgttatctgtat
aaatagtttatataaatggtagtaagacttagatatatcgaaaatatctatccgtaattaaattatttaataaggttatc
tttgattttttgattaaacatatttataagcttggtaacatcgtctttatttttcattgattcaaaagagagtaataaat
tttttgaacctgtaacttttactgcgtgcattgttgagtcgtagtactcatccactttgccgacagcatgctgctcaata
agctcttctactcttagctcaatgttggggtcagtagggtaggcttcactcacataactttgtatatactcccttacttc
atctcgagcaatacgacgattttcattgatattaacgagcagtgggaattggtggtcaatatttgatacatcaatattat
tctctttagcaacagcgagataacgctgatagtatttttctttttctgctaggctgtcactccagcggtaagtgagtggc
aatccttttcttgctgcccattcaaccacgcccatgcttgaagctaaaatatattgttttacttcgctaatacaatgcgg
gttaacagaaatacgtgggaagttaaagaagtcatcatctgcctgacaatagtttgtcgtcagcgcttcatttaaaattt
cgtaacatgcttcgaattgttgctgttgagagctacgttttctcttaaagaaatccatttcgaagtcattgacacagtca
cttaagcctaaaacgaaacgaccgtaagacatttgatcaagtaagcccgtttgttctccgatacgtacaggatgatgggt
ggtaatcacttgatttaaagaaccaatttctatacgtttagtcaaaccaagtaagaagctaatcgctgtcaaaggttctc
cgataatgccgtttttagaaaaatgatgctcgctgacgagcactcttttaaagtggtaatcatctttatccactaatgcg
acagtatctaccatgttgtctaaaaccatttctgaagtcataccttcaggctggaaatttaggaaaaataacccgaaatt
catattttattccttatgccttgatattgaatagtttaaaaagaacagcttactgaggatcttttaagtgtggcgctact
ttttccataaatagctccatggattcacgaatttcttgttcagaaccattcgcttcaaatccaacagtaatatgcttaat
tccagtggcatcaatattactttgaatgatctcaatgcatcgttctggcgtgccgacagggtttaattcgttactgtaat
caagtcggcgacgaggatcagccaaccccttcattacccactcacgccactgagctttgaggtaatcgtagccacgagtt
tggttactgtcgttgaagatgttggttgcatttttgtaagagtcgtaccaattttctaggaaattacggcatacgctgtc
tgctttttcaccgtcttcatttacagagcaaatgaaagttaggatatgttcaatgttgttaatgtcatgaccatgctctg
ccgcaacttcattgtacaattccatttgtgagactttctcactgaccggaataatccaacttaacaccattggtaaacca
cgttcagctaaataagtgatggtctcggatgattcggctgtcatgcaggtgggttgttttttgctgtaagcttctggata
aacattgacatctgggaactctactacttcaccgtcagtatgtagcacacctgtttttgatgcatccaagatcatagagt
agaaattttctgcggtcttacgagaatcttcctgtgatgtaccaaaaacacgaaaatctttatggtagagtccgcgaaca
gtaccgtagttaaagcgccctttagacagttgatctaaaacgagaagactttctacatgtcgtgctgggtgctctgtcgg
taacactatccccatggtaccgacttggatccttttggttcgaccaagaatattggcacaggcaatataaaggttacctg
taataccaaactcagtgaaatggtgttcaagtgtatagaaaccatcaaagttgagctcttctgatgcaacgcctaaacga
ataaagcgctccattacctcttgatgtgattcacctggtggttggtatgagaaacagatattactaattttcattatttc
ttccttttggctgtacttaggtaagtactatttagacactagccaatacgcgatcagctaatctattaataatttcattt
tcgattttatttttgaggcgccgttcatttaccgtaataactgttaggtcttcaaaatttggttcaataatttcatcaac
aagctctactaattgacgatctaagctcacagcagctttcgtcattgattgatagaagttacgaagcaccactaggtttt
cgcccaaatcatgagatgagccaacgagtgagtaaattttctttttgtcagatttaacgttactgactaaatgttttact
tcatgttggcaaacccaatcatcgccatctgaagtgaaagcaataaatggaatatctagttcacaaattttatttattgt
cgaatctaatgagtcccaattattttcaaaacaatctgtcacaaagacttttgaacctagattgtgtccttcaaaaatta
aatcttcaggaatagtatttacttccatttgtagataatcatatttcagtgctttttctagcgtacttcttaaattgaca
acaccgacggcggtaattaaaaatgacaaatcaatttctgctgccacttcataagcaattcgagcagaaagactcgaagc
aataagacctatattgttaatatttcgttcttttagccaatcaataacagttagcaaactgtgtttacctactgacatcg
agaactgtttgatctctccgctactaagaccgacatgatttaacgaatcataacgaataacacgaaaaccattatttgct
aaatattcggcaagaccagcaaaatgatccatgcgtcgagcaaagcctgaggcgataacgatggtattattacgcttggt
ttctttatttttcggcttggtttcccatactcgaatataacggttatcaccaatatcaattacgtgatcaataggtaatg
aatgttgtgtattttccatgatatatctctttctacggtacaaatacgaggaacttatcttcctcaagataacgagtctg
ttcgattttcaccgagacatctttagtggtatatgttgacggcctttcatgtgatatatagttaacaagccgttgaaggg
gacgcatcccatcatgggcgccacctactcgaaatatattattcattccggcttctataattcgttctgcaccatgttct
gctaatatatctctatatttgaaagacgactcccacggcgctattgcgacggtttgcgttaccgccttatgcacgaatgg
aatgacttctgaaatgtcatttacttgatgaatataagccgagcgtgataacggctgattaccaaatgatcccgcaggtg
attgcgttaataaccaagattggctttcacctttttgaactttatatttggcaaacaaacattctctttccgttaaagaa
aaagctgctttttcatcaaaattccgctcacctttaggcaatatgtctttatatttatttaattgctgagctaattcatc
aaaaaatatgtctatgctatcgccaatataataaatatcttgggtggagaaacatgcttgctgatcgtaaaaacagatat
catgtgctacaccgatagcagcagccttaatatctgttgggttgtcaacaatggatatactctttttgggaccaaatttt
agaatatctgcgtgtgatggtgcatgttctgtagcccatttaattgcatcatcaccaccccatgcaataaccacatcagc
acagctcattatttgttttggaatagcaagatcctcgctatgtgaccaatacataactgagattgaacgtgtgatcgggt
gttctgcatctacatcgataaaactattaactagcgcagtagctgtaaaaggatcagctgatgacgtttttatgatgcac
tcgtttttggtcaaaatcgcacgaagaatagaagtcacaccagatagtggtacgttaccagctaataggtgtacagattt
tccttttgggagcgctttgacataacattcaccttgggggatccactcatcaataatatgccgtgagctaagatcattct
caacaatatcgtacaacgcacttttgctacacagaatcattgagatccagttagcttcaagttttgccatctcttgtgag
taaccgaggaacttaataagatctcgaatataagtgagtcgtcggctgtaagtttcgctcttccatttttgtcccactgt
atataagaaattaactatctgatttatagtcaatttgttttctatatttagtgattgaatagcttcaacatcactttggg
tgatgatagggatattcactttattattgttgagcgttagttcacgcatgccatatccagacgtgttttgaactacaccc
ccaataatcattgggatcttcttaatcatATTTGCCCCTCCTGCGGCCGCGAGCTCGCCACTCAGGCTGCTGATTGTTTT
TTTGTGCAAAGGCGCGGTATTGGCGTCGTTGTTGTCGATGGAGAAAATCATAAATGTGGTGAATGTTGATTGTTAGCAAG
GAAAATTGACAAAGATCTCCAAAAAATTTGAGGGATAAGGCCGGAATGGCTCCGGCCAGAGGGAAGCTAACCGCGGAGCT
GTTGCTGCTTGAGAGTCGTTTCGACCAGATGCCAGGCGCTCCATACGCCAAAACCGGGGTACCCGGGGATCCCGATCCCC
AATTCCTGGCAGTTTATGGCGGGCGTCCTGCCCGCCACCCTCCGGGCCGTTGCTTCGCAACGTTCAAATCCGCTCCCGGC
GGATTTGTCCTACTCAGGAGAGCGTTCACCGACAAACAACAGATAAAACGAAAGGCCCAGTCTTTCGACTGAGCCTTTCG
TTTTATTTGATGCCTGTCGGATCCCGATCCCCAATTCCTGGCAGTTTATGGCGGGCGTCCTGCCCGCCACCCTCCGGGCC
GTTGCTTCGCAACGTTCAAATCCGCTCCCGGCGGATTTGTCCTACTCAGGAGAGCGTTCACCGACAAACAACAGATAAAA
CGAAAGGCCCAGTCTTTCGACTGAGCCTTTCGTTTTATTTGATGCCTGTCGACtactagagCCTGCAGGACCATCCGTAG
TCTGCTTGTCCACACTGCCTGGCAGTTCGGGTAGTAATCATAATTCTTGACCTCTCTTTACTTCCTTTTATGGTAAGGGG
CTGGACGCTACATTGTTAGCCAGATATTCTGCCCGGTATGTTCAAATTTCCTGAATGAGAACGAAATGGCCAAAGAAAGG
GCATTAACGCTGGAAGCACTACGGGTTATGGATGCGATCGATCGCCGGGGCAGTTTTGCGGCGGCGGCGGATGAGaTGGG
ACGCGTGCCTTCCGCACTTAGCTACACCATGCAAAAACTGGAAGAAGAGCTGGATGTGGTGCTGTTTGACCGCTCGGGCC
ATCGTACCAAATTCACCAATGTCGGGAGGATGTTGTTGGAGCGAGGGCGCGTTTTGCTGGAAGCCGCAGATAAACTGACT
ACTGATGCGGAAGCTCTCGCGCGCGGTTGGGAAACGCATCTCACCATTGTGACCGAAGCGCTGGTACCGACACCTGCCTT
TTTCCCGTTAATCGACAAACTGGCGGCAAAAGCCAATACCCAACTGGCAATCATCACAGAAGTGCTGGCGGGGGCGTGGG
AACGGCTGGAGCAGGGGCGGGCGGATATTGTTATCGCGCCGGATAcGCATTTTCGTTCCTCGTCGGAGATCAACTCGCGC
AAGCTCTATACGTTAATGAACGTCTACGTTGCCGCGCCTGATCACCCGATTCATCAGGAGCCGGAACCGTTATCTGAAGT
GACGCGTGTGAAATATCGTGGAATTGCGGTGGCGGATACCGCTCGTGAGCGCCCGGTGTTGACCGTACAGCTGCTGGACA
AACAGCCGCGCTTAACGGTGAGCACGATTGAAGATAAACGTCAGGCATTACTGGCGGGGCTTGGCGTGGCGACGATGCCG
TATCCTATGGTCGAAAAAGATATTGCGGAAGGGCGGTTGCGTGTCGTCAGCCCGGAATCGACCAGCGAGATCGATATTAT
TATGGtCTGGCGTCGTGACAGTATGGGGGAAGCGAAATCCTGGTGTCTGCGGGAAATTCCCAAACTTTTTAACGGAAAAT
AATATTTATTATTGTTAATAAAAAGGGGCGAAATATCGCCCCAATTCTAAGATTAATTTGAACCAAACTTCGGATCGTTT
CCGTAACGATTGCTGCCAGAAAGGCCTCTCAAGTAATTACTTACTGGTTAGCAGAATGAATCACCGATACGCGAGCGAAC
GTGAAGCGACTGCTGCTGCAAAACGTCTGCGACCTGAGCAACAACATGAATGGTCTTCGGTTTCCGTGTTTCGTAAAGTC
TGGAAACGCGGAAGTCAGCGCCCTGCACCATTATGTTCCGGATCTGCATCGCAGGATGCTGCTGGCTACCCTGTGGAACA
CCTACATCTGTATTAACGAAGCGCTGGCATTGACCCTGAGTGATTTTTCTCTGGTCCCGCCGCATCCATACCGCCAGTTG
TTTACCCTCACAACGTTCCAGTAACCGGGCATGTTCATCATCAGTAACCCGTATCGTGAGCATCCTCTCTCGTTTCATCG
GTATCATTACCCCCATGAACAGAAATCCCCCTTACACGGAGGCATCAGTGACCAAACAGGAAAAAACCGCCCTTAACATG
GCCCGCTTTATCAGAAGCCAGACATTAACGCTTCTGGAGAAACTCAACGAGCTGGACGCGGATGAACAGGCAGACATCTG
TGAATCGCTTCACGACCACGCTGATGAGCTTTACCGCAGCTGCCTCGCGCGTTTCGGTGATGACGGTGAAAACCTCTGAC
ACATGCAGCTCCCGGAGACGGTCACAGCTTGTCTGTAAGCGGATGCCGGGAGCAGACAAGCCCGTCAGGGCGCGTCAGCG
GGTGTTGGCGGGTGTCGGGGCGCAGCCATGACCCAGTCACGTAGCGATAGCGGAGTGTATACTGGCTTAACTATGCGGCA
TCAGAGCAGATTGTACTGAGAGTGCACCATATGCGGTGTGAAATACCGCACAGATGCGTAAGGAGAAAATACCGCATCAG
GCGCTCTTCCGCTTCCTCGCTCACTGACTCGCTGCGCTCGGTCGTTCGGCTGCGGCGAGCGGTATCAGCTCACTCAAAGG
CGGTAATACGGTTATCCACAGAATCAGGGGATAACGCAGGAAAGAACATGTGAGCAAAAGGCCAGCAAAAGGCCAGGAAC
CGTAAAAAGGCCGCGTTGCTGGCGTTTTTCCATAGGCTCCGCCCCCCTGACGAGCATCACAAAAATCGACGCTCAAGTCA
GAGGTGGCGAAACCCGACAGGACTATAAAGATACCAGGCGTTTCCCCCTGGAAGCTCCCTCGTGCGCTCTCCTGTTCCGA
CCCTGCCGCTTACCGGATACCTGTCCGCCTTTCTCCCTTCGGGAAGCGTGGCGCTTTCTCATAGCTCACGCTGTAGGTAT
CTCAGTTCGGTGTAGGTCGTTCGCTCCAAGCTGGGCTGTGTGCACGAACCCCCCGTTCAGCCCGACCGCTGCGCCTTATC
CGGTAACTATCGTCTTGAGTCCAACCCGGTAAGACACGACTTATCGCCACTGGCAGCAGCCACTGGTAACAGGATTAGCA
GAGCGAGGTATGTAGGCGGTGCTACAGAGTTCTTGAAGTGGTGGCCTAACTACGGCTACACTAGAAGGACAGTATTTGGT
ATCTGCGCTCTGCTGAAGCCAGTTACCTTCGGAAAAAGAGTTGGTAGCTCTTGATCCGGCAAACAAACCACCGCTGGTAG
CGGTGGTTTTTTTGTTTGCAAGCAGCAGATTACGCGCAGAAAAAAAGGATCTCAAGAAGATCCTTTGATCTTTTCTACGG
GGTCTGACGCTCAGTGGAACGAAAACTCACGTTAAGGGATTTTGGTCATGAGATTATCAAAAAGGATCTTCACCTAGATC
CTTTTAAATTAAAAATGAAGTTTTAAATCAATCTAAAGTATATATGAGTAAACTTGGTCTGACAGTTACCAATGCTTAAT
CAGTGAGGCACCTATCTCAGCGATCTGTCTATTTCGTTCATCCATAGTTGCCTGACTCCCCGTCGTGTAGATAACTACGA
TACGGGAGGGCTTACCATCTGGCCCCAGTGCTGCAATGATACCGCGAGACCCACGCTCACCGGCTCCAGATTTATCAGCA
ATAAACCAGCCAGCCGGAAGGGCCGAGCGCAGAAGTGGTCCTGCAACTTTATCCGCCTCCATCCAGTCTATTAATTGTTG
CCGGGAAGCTAGAGTAAGTAGTTCGCCAGTTAATAGTTTGCGCAACGTTGTTGCCATTGCTGCAGGCATCGTGGTGTCAC
GCTCGTCGTTTGGTATGGCTTCATTCAGCTCCGGTTCCCAACGATCAAGGCGAGTTACATGATCCCCCATGTTGTGCAAA
AAAGCGGTTAGCTCCTTCGGTCCTCCGATCGTTGTCAGAAGTAAGTTGGCCGCAGTGTTATCACTCATGGTTATGGCAGC
ACTGCATAATTCTCTTACTGTCATGCCATCCGTAAGATGCTTTTCTGTGACTGGTGAGTACTCAACCAAGTCATTCTGAG
AATAGTGTATGCGGCGACCGAGTTGCTCTTGCCCGGCGTCAACACGGGATAATACCGCGCCACATAGCAGAACTTTAAAA
GTGCTCATCATTGGAAAACGTTCTTCGGGGCGAAAACTCTCAAGGATCTTACCGCTGTTGAGATCCAGTTCGATGTAACC
CACTCGTGCACCCAACTGATCTTCAGCATCTTTTACTTTCACCAGCGTTTCTGGGTGAGCAAAAACAGGAAGGCAAAATG
CCGCAAAAAAGGGAATAAGGGCGACACGGAAATGTTGAATACTCATACTCTTCCTTTTTCAATATTATTGAAGCATTTAT
CAGGGTTATTGTCTCATGAGCGGATACATATTTGAATGTATTTAGAAAAATAAACAAATAGGGGTTCCGCGCACATTTCC
CCGAAAAGTGCCACCTGACGTCTAAGAAACCATTATTATCATGACATTAACCTATAAAAATAGGCGTATCACGAGGCCCT
TTCGTC
